# Supplementary material for: The NIH Lipo-COVID Study: A Pilot NMR Investigation of Lipoprotein Subfractions and Other Metabolites in Patients with Severe COVID-19
Source: Biomedicines. 2021 Aug 26;9(9):1090. doi: 10.3390/biomedicines9091090 (PMC8471250; doi:10.3390/biomedicines9091090)
Supplement: Supplementary file 1 [file biomedicines-09-01090-s001.zip]

Archive with 1 entries (1 files):
- biomedicines-1308538-supplementary.xlsx
