# Supplementary material for: The NIH Lipo-COVID Study: A Pilot NMR Investigation of Lipoprotein Subfractions and Other Metabolites in Patients with Severe COVID-19
Source: Biomedicines. 2021 Aug 26;9(9):1090. doi: 10.3390/biomedicines9091090 (PMC8471250; doi:10.3390/biomedicines9091090)
Supplement: Supplementary file 1 [file biomedicines-09-01090-s001.zip › biomedicines-1308538-supplementary.xlsx]

## Sheet: Raw Data BMI coded
	Alive	20					0.05			312	8	19	40	21	11	91	173	122	22	336	293	73	123	32	7	50	33	88	49	19	0	0	0.4	0	0	851	0	0	71	15.2	0.1	1.6	8.2	0	0	0	0.6	0	5.1
	Deceased	11					0.95			569	80	78	396	130	127	640	340	245	80	648	614	428	276	384	75	170	89	187	147	291	0.7	11.9	70.7	103.6	184.2	2585	674	1376	1865	27.5	6.9	8.1	20.6	1.2	1.9	4.8	5.2	5.3	16.7
							0.05			434.571	15.55	26.3739	75.0689	2.35309	5.87276	113.511	176.713	115.299	17.3153	332.923	151.754	65.0786	135.193	21.3318	10.5607	23.8603	8.78358	24.1784	55.2355	67.7387	0	0	0	2.76477	21.6688	761.443	0	0	0	3.05133	0.0651937	0.124265	0	0	0	0	0	0.0191097	0
							0.25			571.302	23.5	51.8162	132.056	11.9812	12.9409	166.269	218.523	220.369	39.0436	500.587	206.653	127.686	193.151	40.9057	20.6585	36.0572	18.8691	37.5911	84.1406	155.15	0.001006	0.0629167	0	24.8404	64.9067	1397.04	0	0	0	4.70491	0.883139	0.907705	0.179751	0	0.117202	0.0601167	0	0.598336	0.179751
							0.5			712.747	41	68.9722	235.478	18.3781	32.7414	262.266	271.077	243.254	56.745	586.878	256.572	216.288	297.102	123.219	48.4082	55.314	22.0363	49.2686	125.204	277.373	0.0270805	3.63953	10.9917	69.3375	154.378	1800.48	7.06497	0	108.264	6.42375	1.34792	2.70059	1.59244	0.196734	0.38431	0.295955	0.53954	2.03271	1.59244
							0.75			818.582	61	75.1907	399.957	27.5967	49.8793	454.195	332.046	285.242	71.7424	696.39	318.918	312.413	356.974	206.687	80.806	78.1299	29.1026	69.4513	145.237	349.399	0.150985	8.05555	31.3233	116.034	239.155	2304.9	89.8415	34.8883	810.928	9.25422	1.80429	4.43809	4.61907	0.347853	0.717373	1.0472	1.16311	3.47967	4.61907
							0.95			937.437	67.45	93.3666	2146.92	36.0556	158.488	2318.85	416.72	362.917	117.676	861.998	394.644	570.586	438.781	483.38	104.805	125.188	49.6402	110.095	180.975	546.041	0.689947	41.4929	103.449	187.06	319.734	3163.82	224.989	254.876	2222.91	15.7094	3.31447	6.80527	8.56628	0.795167	1.40512	1.83442	2.43064	5.09328	8.56628
							average			709.985	41.4688	64.3863	447.115	18.8673	67.5069	533.489	282.199	246.207	60.7525	589.158	263.451	244.677	291.878	157.121	53.1129	64.402	24.9291	55.4455	119.972	275.269	0.162228	7.63213	24.8825	78.7305	163.862	1890.36	63.0861	60.7647	549.38	7.38416	1.41131	3.07104	2.90182	0.271805	0.497761	0.641743	0.811571	2.25946	2.86397
							stdev			163.615	19.5217	20.3262	640.595	10.9333	150.848	759.562	78.3048	74.5931	34.509	161.828	79.477	164.081	120.528	155.498	36.6134	41.8316	11.9511	25.9504	42.1714	160.964	0.293315	12.6027	37.7876	63.0878	113.046	764.404	121.445	175.618	806.431	3.82158	0.960698	2.80967	3.14701	0.340421	0.462633	0.811273	0.883811	2.44723	3.12099
							mean			425.4	43.3	49.1	140.5	58.8	49.8	248.7	248.9	179.7	48	476.2	438.8	190.3	191.5	148	33.6	103.2	54.7	132.2	92.4	124.3	0.24	3.1	23.6	39.6	57.8	1617	209	606	802	21.1	2.2	4.4	14.5	0.27	0.37	1.58	2.64	1.81	10.65
									>95	24	0	7	8	0	2	4	8	16	7	10	0	5	18	4	9	1	0	0	8	14	1	5	3	10	11	4	0	0	3	0	0	1	0	1	0	0	0	2	0
				32					<5	0	0	0	1	19	8	0	0	3	4	2	23	3	2	7	1	14	25	29	2	0	0	0	12	0	0	2	0	0	14	29	2	12	30	0	0	0	17	0	24
									>95	0.75	0	0.21875	0.25	0	0.0625	0.125	0.25	0.5	0.21875	0.3125	0	0.15625	0.5625	0.125	0.28125	0.03125	0	0	0.25	0.4375	0.03125	0.15625	0.09375	0.3125	0.34375	0.125	0	0	0.09375	0	0	0.03125	0	0.03125	0	0	0	0.0625	0
									<5	0	0	0	0.03125	0.59375	0.25	0	0	0.09375	0.125	0.0625	0.71875	0.09375	0.0625	0.21875	0.03125	0.4375	0.78125	0.90625	0.0625	0	0	0	0.375	0	0	0.0625	0	0	0.4375	0.90625	0.0625	0.375	0.9375	0	0	0	0.53125	0	0.75
Patient	status	age	sex	specimen#	specimen #	Sample	Date of Collection	Citrate	Glucose	GlycA	LPIR4	DRI	beta hydroxybutyrate	acetoacetic acid	Acetone	Ketone bodies	Valine	Leucine	Isoleucine	BCAA	Alanine	TG	TC	TRLTG	TRLC	LDLC	HDLC	ApoA1	ApoB	TRLP	VL_TRLP	L_TRLP	M_TRLP	S_TRLP	VS_TRLP	LDLP	L_LDLP	M_LDLP	S_LDLP	HDLP	L_HDLP	M_HDLP	S_HDLP	H7P	H6P	H5P	H4P	H3P	H2P
A1602S	Alive	53	M	1	first	UMDCO_001	2020-05-13	77.7808	11.3755	1011.27	67	80.1857	283.548	12.4409	118.901	414.89	237.441	283.169	49.6787	570.289	213.73	431.192	175.063	388.398	92.6046	69.8443	9.72455	35.9665	103.441	326.677	0.606172	36.9232	0	231.762	57.386	1207.5	609.403	0	67.9893	6.42258	0	0	6.42258	0	0	0	0	0	6.42258
A2004BC	Alive	34	F	1	first	UMDCO_010	2020-05-31	50.321	102.989	913.567	43	90.0598	422.188	27.1594	67.0765	516.424	372.98	412.532	71.5586	857.071	156.896	341.072	445.643	227.607	84.9771	52.7324	16.9821	36.2367	142.688	441.748	0.029917	12.4891	57.0644	116.101	256.063	1930.4	0	0	0	4.0892	1.60646	1.97363	0.509108	0	0.449466	1.15699	0.054395	1.91924	0.509108
C1101U	Alive	37	F	1	first	UMDCO_013	2020-05-31	50.0073	28.6777	853.037	16	58.8656	2458.63	14.008	206.872	2679.51	324.968	255.199	65.8252	645.992	119.995	109.244	341.033	24.1956	20.553	37.018	36.1413	68.4929	86.7791	166.364	0	0	0	6.54728	159.817	1440.1	62.5646	0	0	8.95575	1.30718	6.98762	0.660952	0.841434	0.465747	0	2.17769	4.80993	0.660952
D0802D	Alive	55	M	1	first	UMDCO_018	2020-05-01	76.3492	167.777	786.548	15	50.5424	1891.88	32.3737	99.509	2023.76	253.103	232.76	72.2938	558.157	258.23	61.5867	233.462	20.0213	13.3862	13.4862	22.197	33.0822	39.9232	85.0021	0.001842	0.086936	0	34.4441	50.4693	614.676	0	0	0	3.25309	1.83247	1.42062	0	0.757313	0.39686	0.678297	0.891724	0.528893	0
D2902JM	Alive	24	M	1	first	UMDCO_024	2020-05-27	68.2535	73.7282	788.183	22	73.0404	232.181	12.8836	8.44239	253.507	369.018	335.3	90.7957	795.114	182.512	101.894	319.369	32.9516	19.9572	33.719	13.0428	25.5856	71.3834	120.341	0.004659	0	0	52.1853	68.1514	1152.82	31.5188	0	0	2.64799	1.04225	1.60574	0	0.170423	0.749591	0.122237	0.414405	1.19133	0
E0205MP	Deceased	48	F	1	first	UMDCO_029	2020-05-26	34.5041	40.3202	528.845	64	72.0294	102.503	31.8196	17.8178	152.14	251.735	227.091	50.2953	529.121	255.194	244.528	226.029	189.809	65.8483	138.812	21.369	51.0664	147.004	290.213	0.353383	9.03816	21.8617	179.761	79.1982	2487.18	0	139.902	2347.28	7.7735	0.118534	4.44332	3.21164	0	0.118534	0	2.29715	2.14617	2.58815
E0503GO	Alive	37	M	1	first	UMDCO_034	2020-04-16	59.1721	123.988	603.243	43	73.7396	133.67	3.33764	37.5406	174.549	411.403	232.624	52.0363	696.063	375.113	224.394	192.187	128.259	54.4214	84.6647	53.1015	126.751	133.503	326.857	0.681765	3.91978	20.7515	67.9856	233.519	2140.14	103.562	89.373	763.869	17.2251	1.96951	13.7622	1.49337	0.223044	1.71781	0.028655	1.22247	12.5398	1.49337
E1805LS	Alive	34	M	1	first	UMDCO_038	2020-05-11	63.2456	109.114	891.504	51	72.277	2460.59	23.9385	859.939	3344.46	275	259.891	67.2593	602.15	185.421	138.572	433.167	60.7892	25.9815	62.4117	18.149	40.9886	99.7521	150.4	0.024244	3.84743	1.0524	39.0274	106.449	1741.85	144.841	53.213	477.111	6.24329	0.350585	5.50081	0.391895	0.349757	0	0.000828	0.061205	5.4396	0.391895
F1405BL	Alive	34	M	1	first	UMDCO_042	2020-05-11	64.7744	53.3883	940.819	37	63.5637	358.132	38.4713	27.0594	423.663	268.732	245.855	107.698	622.285	277.423	261.135	209.841	224.332	72.0552	90.9775	46.8082	82.7257	114.785	348.92	0.300119	5.79821	27.4724	177.31	138.04	1774.5	0	28.78	1745.72	10.2227	3.84429	2.3974	3.98106	1.55813	0.322768	1.9634	0	2.3974	3.98106
G1110VH	Alive	29	M	1	first	UMDCO_053	2020-04-24	47.9748	109.338	437.363	68	98.0389	462.957	8.43161	37.9451	509.333	387.796	366.751	83.6374	838.184	231.682	216.336	192.724	177.032	58.743	114.042	19.9391	60.5304	124.821	307.103	0.15171	10.4475	24.5385	93.7908	178.174	2184.19	63.0372	0	2121.15	9.04296	1.06351	0.330524	7.64892	0	0.941085	0.122426	0	0.330524	7.64892
G2111GD	Deceased	41	M	1	first	UMDCO_067	2020-05-05	50.8163	88.3601	692.689	62	96.3545	306.428	6.79582	39.187	352.411	424.734	359.78	83.5066	868.021	370.026	440.204	193.293	313.244	104.156	62.1033	6.07229	22.4585	167.04	522.127	0	3.43163	139.743	83.7035	295.248	2241.56	0	0	0	4.01045	0	0	4.01045	0	0	0	0	0	4.01045
H2711M	Alive	55	M	1	first	UMDCO_076	2020-04-18	72.8	149.581	912.381	37	69.9361	393.118	19.3416	33.8588	446.318	298.134	280.47	47.8458	626.45	255.582	265.461	417.402	177.164	79.4157	30.3231	20.7563	43.6306	117.696	470.358	0	5.13128	53.6327	107.275	304.32	1429.28	0	0	0	4.85441	1.70308	3.15133	0	0	0.676662	1.02642	0.512225	2.6391	0
J0108HH	Deceased	53	M	1	first	UMDCO_078	2020-05-01	68.353	182.34	837.102	66	62.3623	107.485	16.5393	24.5494	148.574	176.092	200.204	15.0259	391.322	152.346	323.098	404.446	189.179	85.915	52.665	12.034	30.6869	170.737	575.269	0.116925	7.72801	0	78.7377	488.686	2406.75	0	0	0	4.25642	0.908036	0.621484	2.7269	0	0.1664	0.741635	0	0.621484	2.7269
J0902C	Deceased	58	M	1	first	UMDCO_084	2020-05-12	59.7622	66.11	812.409	18	52.0797	157.037	5.50645	3.70372	166.247	324.037	198.428	33.8474	556.312	257.562	167.437	325.867	22.404	20.6937	57.8955	21.7842	38.1451	142.862	172.447	0	0	0	0	172.447	2570.1	0	0	240.526	4.96347	0.527129	4.43635	0	0.527129	0	0	2.12446	2.31189	0
J1110A	Alive	20	M	1	first	UMDCO_095	2020-05-21	93.4683	181.862	697.056	52	70.0325	420.474	13.2045	44.1469	477.825	273.422	240.652	55.313	569.388	398.662	126.556	352.444	57.0623	19.2756	32.3477	19.1091	37.809	67.7638	98.7164	0.010084	5.88392	0.008162	25.4006	67.4136	1138.33	19.5127	0	0	5.04833	0.754288	4.29404	0	0.347219	0.113206	0.293863	0.773987	3.52005	0
J1205MS	Deceased	37	M	1	first	UMDCO_102	2020-06-02	46.0088	33.9606	693.363	61	88.4364	1249.57	19.5156	94.3733	1363.46	423.22	284.41	177.781	885.411	260.555	738.511	413.576	607.964	156.74	36.8366	23.3487	61.7398	174.689	646.785	0.001341	47.078	153.031	116.139	330.536	2109.57	0	0	0	8.9454	1.38865	0.225937	7.33081	0.363422	1.02523	0	0	0.225937	7.33081
J1805MC	Alive	39	M	1	first	UMDCO_105	2020-05-09	56.5784	108.074	934.67	25	51.0255	209.713	32.1863	0	241.899	183.884	240.303	61.3263	485.513	177.124	342.573	671.941	230.741	93.3371	91.5737	22.0184	47.6164	179.257	468.23	0	0	41.6852	195.981	230.564	2760.26	0	0	1336.6	5.44249	1.7949	3.00378	0.64382	0.087993	0.93983	0.767075	0.302416	2.70136	0.64382
J2403GJ	Deceased	50	M	1	first	UMDCO_114	2020-05-03	58.4055	37.7293	809.112	39	76.5029	137.175	16.8185	31.624	185.617	318.881	319.162	64.6601	702.703	327.714	308.851	273.369	200.806	67.1692	43.8492	34.5537	64.2745	127.337	334.564	0.255663	11.7424	30.9282	116.011	175.626	1826.46	123.076	0	117.366	6.51471	4.05171	0.94668	1.51632	0.149314	0.12902	3.77337	0.286275	0.660404	1.51632
J2701P	Alive	50	M	1	first	UMDCO_127	2020-05-19	71.4905	196.234	663.814	18	55.1028	122.959	4.66643	8.81904	136.444	222.589	270.62	19.1884	512.398	250.754	93.9558	298.582	28.5825	16.3924	41.6195	21.7925	45.6766	76.2252	95.2048	0.010534	0	0.431553	43.5117	51.251	1300.33	46.3799	128.162	77.6445	6.013	0.979323	4.8129	0.220775	0.33938	0.467303	0.17264	0.566854	4.24605	0.220775
J3001A	Deceased	42	M	1	first	UMDCO_141	2020-05-21	62.7666	371.807	418.595	58	40.1076	86.9901	12.1122	13.5964	112.699	176.196	113.841	12.3788	302.416	391.357	161.659	119.286	137.078	36.9875	65.7595	16.539	37.8361	72.0287	156.733	0.100435	6.35072	32.5088	62.7632	55.0102	1253.66	43.3647	0	1210.3	5.29984	0.808449	1.51955	2.97185	0.070539	0.103792	0.634119	1.06185	0.457692	2.73574
M0101DJ	Alive	30	M	1	first	UMDCO_147	2020-05-10	50.5721	52.817	751.408	55	68.0083	60.4986	19.0513	34.6257	114.176	227.602	239.811	38.1989	505.612	365.275	216.24	316.535	43.5571	33.3611	49.3142	25.0241	56.8249	168.197	270.537	0.057459	0.977299	0	0	269.502	2900.39	0	0	99.1612	7.52997	1.52558	3.56149	2.4429	0	0.074626	1.45096	0.904009	2.65748	2.4429
M0412SH	Alive	30	M	1	first	UMDCO_153	2020-05-04	59.4847	84.0477	574.185	22	58.759	311.635	37.0144	39.6466	388.296	310.177	240.409	40.059	590.645	247.286	229.177	410.827	118.179	52.7265	75.9516	25.5105	50.9208	141.477	284.208	1e-06	0	24.5376	101.763	157.908	2270.95	106.189	0	483.985	6.42491	0.938532	5.48638	0	0.260474	0.37176	0.306298	1.96247	3.52391	0
M1801V	Alive	39	F	1	first	UMDCO_162	2020-04-16	100.047	51.1568	544.003	27	42.0257	127.212	35.2712	19.9514	182.435	201.193	174.225	21.5723	396.99	242.44	89.5209	280.544	11.3344	7.10735	227.601	45.836	104.268	187.59	56.5856	0.10332	0	0	5.02686	51.4554	3973.51	0	924.176	3049.33	15.4986	1.60912	3.64825	10.2413	0.696471	0	0.912648	3.02313	0.625121	9.88979
M2111R	Deceased	36	M	1	first	UMDCO_168	2020-05-30	130.102	37.6871	618.571	58	85.6405	521.98	1.14975	87.0048	610.134	353.282	306.05	28.1486	687.481	286.341	645.431	213.512	566.706	105.598	73.7533	34.1604	77.5239	120.028	263.072	0.699947	47.2987	73.7533	141.32	0	1663.17	322.948	74.9207	230.286	10.6278	1.77167	4.83822	4.0179	0.298794	0.363312	1.10956	1.09289	3.74534	4.0179
O0407LG	Deceased	43	M	1	first	UMDCO_173	2020-04-22	72.4184	134.205	562.653	24	36.3032	139.531	17.7048	9.04082	166.277	206.326	149.707	63.7843	419.817	275.535	65.6929	77.8083	47.9674	15.6399	33.131	29.0375	60.8274	33.9241	76.864	0.084601	0.985971	5.23699	43.6827	26.8737	555.798	85.268	8.20345	462.326	6.92026	1.89581	4.07495	0.949506	0.242456	1.44	0.213356	1.39907	2.67588	0.949506
P1201G	Deceased	42	M	1	first	UMDCO_189	2020-04-16	40.1675	76.5208	554.825	12	23.925	238.775	24.6029	7.64743	271.025	177.136	133.072	56.3186	366.527	329.341	128.986	299.79	28.1978	22.0335	33.4208	22.0542	41.2456	96.8792	166.165	0.004436	0.072337	0	22.5437	143.544	1620.5	0	0	0	3.20627	2.88098	0.268618	0.056678	0.075559	1.37658	1.42884	0.233873	0.034745	0.056678
S2705MR	Alive	44	M	1	first	UMDCO_198	2020-04-18	92.9635	144.169	782.611	16	62.189	242.153	30.6481	8.95563	281.757	314.751	287.737	94.8803	697.368	275.854	128.062	370.564	70.5642	49.5617	15.9615	19.4253	36.9374	75.3037	345.93	0	0.260788	4.77631	76.3131	264.579	881.524	0	0	0	3.74221	1.41928	2.32293	0	0.239289	1.03941	0.140582	1.14332	1.1796	0
T1909KA	Alive	40	F	1	first	UMDCO_216	2020-04-25	100.531	63.6566	785.831	66	73.4838	0	11.5881	86.7046	98.2927	258.177	227.532	129.872	615.581	174.788	509.349	184.014	415.204	102.576	45.4363	29.2982	72.3264	130.205	465.328	1.3443	13.4839	47.5104	175.288	227.702	1595.44	105.698	0	47.41	9.88801	2.06458	1.03417	6.78927	0	0.335679	1.7289	0.870609	0.163562	6.78927
T2204C	Alive	53	M	1	first	UMDCO_221	2020-05-19	102.147	54.113	680.265	29	28.3775	108.132	0	10.9741	119.106	182.962	116.493	57.1713	356.625	421.694	64.3278	148.208	27.9634	6.00743	88.3906	53.81	117.217	72.4774	29.69	0.150743	0.663754	0.241143	13.3271	15.3072	1484.76	137.262	395.401	952.102	15.967	2.56867	6.65608	6.74221	0.725043	0.634651	1.20898	2.59379	4.0623	6.74221
V0907V	Deceased	53	M	1	first	UMDCO_226	2020-05-18	33.2034	1	728.438	27	21.6903	136.922	24.3781	23.5093	184.809	186.558	92.9436	24.4526	303.954	246.97	186.237	295.623	70.313	47.2547	31.2628	7.6335	19.5568	125.586	350.837	0	0.034656	16.7464	23.1599	310.896	1899.36	0	0	0	2.86196	0.402613	0.790779	1.66857	0.071694	0.145856	0.185064	0	0.790779	1.66857
V1302C	Deceased	48	M	1	first	UMDCO_233	2020-04-26	42.702	92.8648	431.158	61	74.7534	171.331	21.8854	39.5821	232.799	266.04	248.724	68.3463	583.11	151.03	270.599	166.312	138.092	44.3179	60.1473	23.5872	72.5202	144.647	223.555	0.083778	7.46463	18.7278	70.6893	126.589	2450.77	14.1299	0	446.078	11.3733	0.994647	0.691132	9.6875	0.040054	0.656546	0.298047	0	0.691132	9.6875
Y1302P	Alive	42	M	1	first	UMDCO_248	2020-05-20	116.98	101.084	479.996	68	90.922	252.292	28.9087	17.6177	298.819	372.792	302.862	39.3252	714.98	315.986	197.776	337.645	52.1582	24.8205	113.812	26.8924	72.7885	183.075	171.777	0.013921	3.08995	0	17.8255	150.847	3485.79	0	102.341	1303.92	11.0281	1.04008	3.46621	6.52185	0.262844	0.706634	0.070604	0	3.46621	6.52185
									mean	709.985	41.4688	64.3863	447.115	18.8673	67.5069	533.489	282.199	246.207	60.7525	589.158	263.451	244.677	291.878	157.121	53.1129	64.402	24.9291	55.4455	119.972	275.269	0.162228	7.63213	24.8825	78.7305	163.862	1890.36	63.0861	60.7647	549.38	7.38416	1.41131	3.07104	2.90182	0.271805	0.497761	0.641743	0.811571	2.25946	2.86397
									sd	163.615	19.5217	20.3262	640.595	10.9333	150.848	759.562	78.3048	74.5931	34.509	161.828	79.477	164.081	120.528	155.498	36.6134	41.8316	11.9511	25.9504	42.1714	160.964	0.293315	12.6027	37.7876	63.0878	113.046	764.404	121.445	175.618	806.431	3.82158	0.960698	2.80967	3.14701	0.340421	0.462633	0.811273	0.883811	2.44723	3.12099
						BMI
						≥ 40
						30-40
						25-30
						< 25
[truncated: 6 more columns]
